# Supplementary material for: Mitochondrial genomes from RNA-Seq reveal phylogeny and selection in Mepraia (Hemiptera: Reduviidae)
Source: Mol Genet Genomics. 2026 May 19;301(1):117. doi: 10.1007/s00438-026-02434-y (PMC13186837; doi:10.1007/s00438-026-02434-y)
Supplement: Supplementary file 2 — Supplementary file2 (XLSX 30 KB) [file 438_2026_2434_MOESM2_ESM.xlsx]

## Sheet: Planilha1
Genetic Distances for Mitochondrial Protein-Coding Genes
Table S1. Pairwise Kimura 2-Parameter (K2P) genetic distances with gamma distribution for 13 mitochondrial protein-coding genes across 18 Mepraia specimens (6 per species).
																										numbers	IDs	Species
COI (Cytochrome c oxidase subunit I)																										1	Ms1	M. spinolai
Alignment length: 1,542 positions																										2	Ms2	M. spinolai
Sample	1	2	3	4	5	6	7	8	9	10	11	12	13	14	15	16	17	18								3	Ms3	M. spinolai
1	-																									4	Ms4	M. spinolai
2	0.00	-																								5	Ms5	M. spinolai
3	0.00	0.00	-																							6	Ms6	M. spinolai
4	0.00	0.00	0.00	-																						7	Mg7	M. gajardoi
5	0.00	0.00	0.00	0.00	-																					8	Mg8	M. gajardoi
6	0.00	0.00	0.00	0.00	0.00	-																				9	Mg9	M. gajardoi
7	0.05	0.05	0.05	0.05	0.05	0.05	-																			10	Mg10	M. gajardoi
8	0.05	0.05	0.05	0.05	0.05	0.05	0.00	-																		11	Mg11	M. gajardoi
9	0.05	0.05	0.05	0.05	0.05	0.05	0.00	0.00	-																	12	Mg12	M. gajardoi
10	0.06	0.05	0.05	0.06	0.06	0.06	0.01	0.01	0.01	-																13	Mp13	M. parapatrica
11	0.06	0.06	0.06	0.06	0.06	0.06	0.01	0.01	0.01	0.00	-															14	Mp14	M. parapatrica
12	0.06	0.06	0.06	0.06	0.06	0.06	0.01	0.01	0.01	0.00	0.00	-														15	Mp15	M. parapatrica
13	0.07	0.07	0.07	0.07	0.07	0.07	0.07	0.07	0.07	0.07	0.07	0.07	-													16	Mp16	M. parapatrica
14	0.07	0.08	0.07	0.08	0.07	0.07	0.07	0.07	0.07	0.07	0.07	0.07	0.00	-												17	Mp17	M. parapatrica
15	0.07	0.07	0.07	0.07	0.07	0.07	0.07	0.07	0.07	0.07	0.07	0.07	0.06	0.06	-											18	Mp18	M. parapatrica
16	0.07	0.07	0.07	0.07	0.07	0.07	0.07	0.07	0.07	0.07	0.07	0.07	0.06	0.06	0.00	-
17	0.07	0.06	0.07	0.07	0.07	0.07	0.07	0.07	0.07	0.08	0.08	0.08	0.06	0.06	0.00	0.00	-
18	0.07	0.06	0.07	0.07	0.07	0.07	0.07	0.07	0.07	0.08	0.08	0.08	0.06	0.06	0.00	0.00	0.00	-
Intraspecific ranges: M. spinolai (1-6): 0.000; M. gajardoi (7-12): 0.000-0.010; M. parapatrica (13-18): 0.000-0.080
COII (Cytochrome c oxidase subunit II)
Alignment length: 687 positions
Sample	1	2	3	4	5	6	7	8	9	10	11	12	13	14	15	16	17	18
1	-
2	0.00	-
3	0.00	0.00	-
4	0.00	0.00	0.00	-
5	0.00	0.00	0.00	0.00	-
6	0.00	0.00	0.00	0.00	0.00	-
7	0.05	0.05	0.05	0.05	0.06	0.06	-
8	0.05	0.05	0.05	0.05	0.06	0.06	0.00	-
9	0.05	0.05	0.05	0.05	0.06	0.06	0.00	0.00	-
10	0.05	0.05	0.05	0.05	0.06	0.06	0.00	0.00	0.00	-
11	0.05	0.05	0.05	0.05	0.06	0.06	0.00	0.00	0.00	0.00	-
12	0.05	0.05	0.05	0.05	0.06	0.06	0.00	0.00	0.00	0.00	0.00	-
13	0.09	0.09	0.09	0.09	0.09	0.09	0.08	0.09	0.08	0.08	0.08	0.08	-
14	0.10	0.10	0.10	0.10	0.10	0.10	0.09	0.09	0.09	0.09	0.09	0.09	0.00	-
15	0.11	0.11	0.11	0.11	0.12	0.12	0.10	0.10	0.10	0.10	0.09	0.09	0.08	0.09	-
16	0.11	0.11	0.11	0.11	0.12	0.12	0.10	0.10	0.10	0.10	0.09	0.09	0.08	0.09	0.00	-
17	0.11	0.11	0.11	0.11	0.12	0.12	0.10	0.10	0.10	0.10	0.09	0.09	0.08	0.09	0.00	0.00	-
18	0.11	0.11	0.11	0.11	0.12	0.12	0.10	0.10	0.10	0.10	0.09	0.09	0.08	0.09	0.00	0.00	0.00	-
Intraspecific ranges: M. spinolai (1-6): 0.000; M. gajardoi (7-12): 0.000; M. parapatrica (13-18): 0.000-0.090
COIII (Cytochrome c oxidase subunit III)
Alignment length: 784 positions
Sample	1	2	3	4	5	6	7	8	9	10	11	12	13	14	15	16	17	18
1	-
2	0.00	-
3	0.00	0.00	-
4	0.01	0.01	0.01	-
5	0.00	0.00	0.00	0.01	-
6	0.01	0.01	0.01	0.00	0.01	-
7	0.05	0.05	0.05	0.05	0.05	0.05	-
8	0.05	0.05	0.05	0.05	0.05	0.05	0.00	-
9	0.05	0.05	0.05	0.05	0.05	0.05	0.00	0.00	-
10	0.04	0.04	0.04	0.04	0.04	0.04	0.01	0.01	0.01	-
11	0.04	0.04	0.04	0.04	0.04	0.04	0.01	0.01	0.01	0.00	-
12	0.04	0.04	0.04	0.04	0.04	0.04	0.01	0.01	0.01	0.00	0.00	-
13	0.09	0.09	0.09	0.09	0.09	0.09	0.09	0.09	0.09	0.09	0.09	0.09	-
14	0.09	0.09	0.09	0.09	0.09	0.09	0.09	0.09	0.09	0.09	0.09	0.09	0.00	-
15	0.09	0.09	0.09	0.09	0.09	0.09	0.09	0.09	0.09	0.09	0.09	0.09	0.09	0.09	-
16	0.09	0.09	0.09	0.09	0.09	0.09	0.09	0.09	0.09	0.09	0.09	0.09	0.09	0.09	0.00	-
17	0.09	0.09	0.09	0.09	0.09	0.09	0.09	0.09	0.09	0.09	0.09	0.09	0.09	0.09	0.00	0.00	-
18	0.09	0.09	0.09	0.09	0.09	0.09	0.09	0.09	0.09	0.09	0.09	0.09	0.09	0.09	0.00	0.00	0.00	-
Intraspecific ranges: M. spinolai (1-6): 0.000-0.010; M. gajardoi (7-12): 0.000-0.010; M. parapatrica (13-18): 0.000-0.090
CYTB (Cytochrome b)
Alignment length: 1,140 positions
Sample	1	2	3	4	5	6	7	8	9	10	11	12	13	14	15	16	17	18
1	-
2	0.00	-
3	0.00	0.00	-
4	0.00	0.00	0.00	-
5	0.00	0.00	0.00	0.00	-
6	0.00	0.00	0.00	0.00	0.00	-
7	0.06	0.06	0.06	0.06	0.06	0.06	-
8	0.06	0.06	0.06	0.06	0.06	0.06	0.00	-
9	0.06	0.06	0.06	0.06	0.06	0.06	0.00	0.00	-
10	0.06	0.06	0.06	0.06	0.06	0.05	0.01	0.01	0.02	-
11	0.06	0.06	0.06	0.06	0.06	0.05	0.01	0.01	0.02	0.00	-
12	0.06	0.06	0.06	0.06	0.06	0.05	0.01	0.01	0.02	0.00	0.00	-
13	0.08	0.08	0.08	0.08	0.08	0.08	0.09	0.09	0.09	0.09	0.09	0.09	-
14	0.08	0.08	0.08	0.08	0.08	0.08	0.09	0.09	0.09	0.09	0.09	0.09	0.00	-
15	0.09	0.09	0.09	0.09	0.09	0.09	0.08	0.08	0.09	0.08	0.08	0.08	0.08	0.08	-
16	0.09	0.09	0.09	0.09	0.09	0.09	0.08	0.08	0.09	0.09	0.09	0.09	0.08	0.08	0.00	-
17	0.09	0.09	0.09	0.09	0.09	0.09	0.08	0.08	0.09	0.08	0.08	0.08	0.08	0.08	0.00	0.00	-
18	0.09	0.09	0.09	0.09	0.09	0.09	0.08	0.08	0.09	0.09	0.09	0.09	0.08	0.08	0.00	0.00	0.00	-
Intraspecific ranges: M. spinolai (1-6): 0.000; M. gajardoi (7-12): 0.000-0.020; M. parapatrica (13-18): 0.000-0.080
ATP6 (ATP synthase subunit 6)
Alignment length: 684 positions
Sample	1	2	3	4	5	6	7	8	9	10	11	12	13	14	15	16	17	18
1	-
2	0.00	-
3	0.00	0.00	-
4	0.00	0.00	0.00	-
5	0.01	0.01	0.01	0.01	-
6	0.01	0.01	0.01	0.01	0.00	-
7	0.06	0.06	0.06	0.06	0.06	0.06	-
8	0.06	0.06	0.06	0.06	0.06	0.06	0.00	-
9	0.06	0.06	0.06	0.06	0.06	0.06	0.00	0.00	-
10	0.06	0.06	0.06	0.06	0.06	0.06	0.01	0.01	0.01	-
11	0.06	0.06	0.06	0.06	0.06	0.06	0.01	0.01	0.01	0.00	-
12	0.06	0.06	0.06	0.06	0.06	0.06	0.01	0.01	0.01	0.00	0.00	-
13	0.10	0.10	0.10	0.10	0.10	0.10	0.09	0.09	0.09	0.08	0.08	0.08	-
14	0.10	0.10	0.10	0.10	0.10	0.10	0.09	0.09	0.09	0.08	0.08	0.08	0.00	-
15	0.10	0.10	0.10	0.10	0.10	0.10	0.08	0.08	0.08	0.08	0.08	0.08	0.00	0.00	-
16	0.10	0.10	0.10	0.10	0.10	0.10	0.08	0.08	0.08	0.08	0.08	0.08	0.00	0.00	0.00	-
17	0.11	0.11	0.11	0.11	0.11	0.11	0.11	0.11	0.11	0.10	0.10	0.10	0.08	0.08	0.08	0.08	-
18	0.11	0.11	0.11	0.11	0.11	0.11	0.11	0.11	0.11	0.10	0.10	0.10	0.08	0.08	0.08	0.08	0.00	-
Intraspecific ranges: M. spinolai (1-6): 0.000-0.010; M. gajardoi (7-12): 0.000-0.010; M. parapatrica (13-18): 0.000-0.080
ATP8 (ATP synthase subunit 8)
Alignment length: 165 positions
Sample	1	2	3	4	5	6	7	8	9	10	11	12	13	14	15	16	17	18
1	-
2	0.00	-
3	0.00	0.00	-
4	0.01	0.01	0.01	-
5	0.00	0.00	0.00	0.01	-
6	0.00	0.00	0.00	0.01	0.00	-
7	0.00	0.00	0.00	0.01	0.00	0.00	-
8	0.00	0.00	0.00	0.01	0.00	0.00	0.00	-
9	0.00	0.00	0.00	0.01	0.00	0.00	0.00	0.00	-
10	0.03	0.03	0.03	0.04	0.03	0.03	0.03	0.03	0.03	-
11	0.03	0.03	0.03	0.04	0.03	0.03	0.03	0.03	0.03	0.00	-
12	0.03	0.03	0.03	0.04	0.03	0.03	0.03	0.03	0.03	0.00	0.00	-
13	0.06	0.06	0.06	0.07	0.06	0.06	0.06	0.06	0.06	0.08	0.08	0.08	-
14	0.06	0.06	0.06	0.07	0.06	0.06	0.06	0.06	0.06	0.08	0.08	0.08	0.00	-
15	0.14	0.14	0.14	0.14	0.14	0.14	0.14	0.14	0.14	0.14	0.14	0.14	0.10	0.10	-
16	0.15	0.15	0.15	0.15	0.15	0.15	0.15	0.15	0.15	0.15	0.15	0.15	0.10	0.10	0.05	-
17	0.16	0.16	0.16	0.16	0.16	0.16	0.16	0.16	0.16	0.16	0.16	0.16	0.11	0.11	0.04	0.01	-
18	0.16	0.16	0.16	0.16	0.16	0.16	0.16	0.16	0.16	0.16	0.16	0.16	0.11	0.11	0.04	0.01	0.00	-
Intraspecific ranges: M. spinolai (1–6): 0.000–0.010; M. gajardoi (7–12): 0.000–0.040; M. parapatrica (13–18): 0.000–0.050
NAD1 (NADH dehydrogenase subunit 1)
Alignment length: 918 positions
Sample	1	2	3	4	5	6	7	8	9	10	11	12	13	14	15	16	17	18
1	-
2	0.00	-
3	0.00	0.00	-
4	0.00	0.00	0.00	-
5	0.00	0.00	0.00	0.00	-
6	0.00	0.00	0.00	0.00	0.00	-
7	0.05	0.05	0.05	0.05	0.05	0.05	-
8	0.05	0.05	0.05	0.05	0.05	0.05	0.00	-
9	0.05	0.05	0.05	0.05	0.05	0.05	0.00	0.00	-
10	0.05	0.05	0.05	0.05	0.05	0.05	0.01	0.01	0.01	-
11	0.05	0.05	0.05	0.05	0.05	0.05	0.01	0.01	0.01	0.00	-
12	0.05	0.05	0.05	0.05	0.05	0.05	0.01	0.01	0.01	0.00	0.00	-
13	0.06	0.06	0.06	0.06	0.06	0.06	0.07	0.07	0.07	0.07	0.07	0.07	-
14	0.06	0.06	0.06	0.06	0.06	0.06	0.07	0.07	0.07	0.07	0.07	0.07	0.00	-
15	0.07	0.07	0.07	0.07	0.07	0.07	0.08	0.08	0.08	0.08	0.08	0.08	0.06	0.06	-
16	0.07	0.07	0.07	0.06	0.07	0.06	0.07	0.07	0.07	0.08	0.07	0.07	0.06	0.06	0.01	-
17	0.07	0.07	0.07	0.07	0.07	0.07	0.07	0.07	0.07	0.08	0.07	0.07	0.06	0.06	0.00	0.00	-
18	0.07	0.07	0.07	0.06	0.07	0.06	0.07	0.07	0.07	0.08	0.07	0.07	0.06	0.06	0.01	0.00	0.00	-
Intraspecific ranges: M. spinolai (1-6): 0.000; M. gajardoi (7-12): 0.000-0.010; M. parapatrica (13-18): 0.000-0.060
NAD2 (NADH dehydrogenase subunit 2)
Alignment length: 1,029 positions
Sample	1	2	3	4	5	6	7	8	9	10	11	12	13	14	15	16	17	18
1	-
2	0.00	-
3	0.00	0.00	-
4	0.00	0.00	0.00	-
5	0.00	0.00	0.00	0.00	-
6	0.00	0.00	0.00	0.00	0.00	-
7	0.05	0.05	0.05	0.05	0.05	0.05	-
8	0.05	0.05	0.05	0.05	0.05	0.05	0.00	-
9	0.05	0.05	0.05	0.05	0.05	0.05	0.00	0.00	-
10	0.05	0.05	0.05	0.05	0.05	0.05	0.01	0.01	0.01	-
11	0.05	0.05	0.05	0.05	0.05	0.05	0.01	0.01	0.01	0.00	-
12	0.05	0.05	0.05	0.05	0.05	0.05	0.01	0.01	0.01	0.00	0.00	-
13	0.06	0.06	0.06	0.06	0.06	0.06	0.07	0.07	0.07	0.07	0.07	0.07	-
14	0.06	0.06	0.06	0.06	0.06	0.06	0.07	0.07	0.07	0.07	0.07	0.07	0.00	-
15	0.07	0.07	0.07	0.07	0.07	0.07	0.08	0.08	0.08	0.08	0.08	0.08	0.06	0.06	-
16	0.07	0.07	0.07	0.06	0.07	0.06	0.07	0.07	0.07	0.08	0.07	0.07	0.06	0.06	0.01	-
17	0.07	0.07	0.07	0.07	0.07	0.07	0.07	0.07	0.07	0.08	0.07	0.07	0.06	0.06	0.00	0.00	-
18	0.07	0.07	0.07	0.06	0.07	0.06	0.07	0.07	0.07	0.08	0.07	0.07	0.06	0.06	0.01	0.00	0.00	-
Intraspecific ranges: M. spinolai (1-6): 0.000; M. gajardoi (7-12): 0.000-0.010; M. parapatrica (13-18): 0.000-0.060
NAD3 (NADH dehydrogenase subunit 3)
Alignment length: 357 positions
Sample	1	2	3	4	5	6	7	8	9	10	11	12	13	14	15	16	17	18
1	-
2	0.00	-
3	0.00	0.00	-
4	0.00	0.00	0.00	-
5	0.01	0.01	0.01	0.01	-
6	0.01	0.01	0.01	0.01	0.00	-
7	0.06	0.06	0.06	0.06	0.07	0.07	-
8	0.06	0.06	0.06	0.06	0.06	0.06	0.02	-
9	0.06	0.06	0.06	0.06	0.06	0.06	0.02	0.00	-
10	0.06	0.06	0.06	0.06	0.07	0.07	0.00	0.02	0.02	-
11	0.06	0.06	0.06	0.06	0.07	0.07	0.00	0.02	0.02	0.00	-
12	0.06	0.06	0.06	0.06	0.06	0.06	0.02	0.00	0.00	0.02	0.02	-
13	0.11	0.11	0.11	0.11	0.13	0.13	0.08	0.09	0.09	0.08	0.08	0.09	-
14	0.11	0.11	0.11	0.11	0.13	0.13	0.08	0.09	0.09	0.08	0.08	0.09	0.00	-
15	0.11	0.11	0.11	0.11	0.13	0.13	0.08	0.09	0.09	0.08	0.08	0.09	0.00	0.00	-
16	0.11	0.11	0.11	0.11	0.13	0.13	0.08	0.09	0.09	0.08	0.08	0.09	0.00	0.00	0.00	-
17	0.10	0.10	0.10	0.10	0.11	0.11	0.07	0.07	0.07	0.07	0.07	0.07	0.10	0.10	0.10	0.10	-
18	0.10	0.10	0.10	0.10	0.11	0.11	0.07	0.07	0.07	0.07	0.07	0.07	0.10	0.10	0.10	0.10	0.00	-
Intraspecific ranges: M. spinolai (1-6): 0.000-0.010; M. gajardoi (7-12): 0.000-0.020; M. parapatrica (13-18): 0.000-0.130
NAD4 (NADH dehydrogenase subunit 4)
Alignment length: 1,379 positions
Sample	1	2	3	4	5	6	7	8	9	10	11	12	13	14	15	16	17	18
1	-
2	0.00	-
3	0.00	0.00	-
4	0.00	0.00	0.00	-
5	0.01	0.01	0.01	0.01	-
6	0.01	0.01	0.01	0.01	0.00	-
7	0.04	0.04	0.04	0.04	0.04	0.04	-
8	0.04	0.04	0.04	0.04	0.04	0.04	0.00	-
9	0.05	0.05	0.05	0.05	0.05	0.05	0.00	0.00	-
10	0.04	0.04	0.04	0.04	0.04	0.04	0.01	0.01	0.01	-
11	0.04	0.04	0.04	0.04	0.04	0.04	0.01	0.01	0.01	0.00	-
12	0.04	0.04	0.04	0.04	0.04	0.04	0.01	0.01	0.01	0.00	0.00	-
13	0.08	0.08	0.08	0.08	0.08	0.08	0.09	0.08	0.09	0.08	0.09	0.09	-
14	0.08	0.08	0.08	0.08	0.08	0.08	0.09	0.08	0.09	0.08	0.08	0.08	0.00	-
15	0.09	0.09	0.09	0.09	0.09	0.09	0.09	0.08	0.09	0.08	0.08	0.08	0.08	0.08	-
16	0.09	0.09	0.09	0.09	0.09	0.09	0.09	0.08	0.09	0.08	0.08	0.08	0.08	0.08	0.00	-
17	0.09	0.09	0.09	0.09	0.09	0.09	0.09	0.08	0.09	0.08	0.08	0.08	0.08	0.08	0.00	0.00	-
18	0.09	0.09	0.09	0.09	0.09	0.09	0.09	0.08	0.09	0.08	0.08	0.08	0.08	0.08	0.00	0.00	0.00	-
Intraspecific ranges: M. spinolai (1-6): 0.000-0.010; M. gajardoi (7-12): 0.000-0.010; M. parapatrica (13-18): 0.000-0.080
NAD4L (NADH dehydrogenase subunit 4L)
Alignment length: 297 positions
Sample	1	2	3	4	5	6	7	8	9	10	11	12	13	14	15	16	17	18
1	-
2	0.00	-
3	0.00	0.00	-
4	0.00	0.00	0.00	-
5	0.01	0.01	0.01	0.01	-
6	0.01	0.01	0.01	0.01	0.00	-
7	0.04	0.04	0.04	0.04	0.04	0.04	-
8	0.04	0.04	0.04	0.04	0.04	0.04	0.00	-
9	0.05	0.05	0.05	0.05	0.05	0.05	0.00	0.00	-
10	0.04	0.04	0.04	0.04	0.04	0.04	0.01	0.01	0.01	-
11	0.04	0.04	0.04	0.04	0.04	0.04	0.01	0.01	0.01	0.00	-
12	0.04	0.04	0.04	0.04	0.04	0.04	0.01	0.01	0.01	0.00	0.00	-
13	0.08	0.08	0.08	0.08	0.08	0.08	0.09	0.08	0.09	0.08	0.09	0.09	-
14	0.08	0.08	0.08	0.08	0.08	0.08	0.09	0.08	0.09	0.08	0.08	0.08	0.00	-
15	0.09	0.09	0.09	0.09	0.09	0.09	0.09	0.08	0.09	0.08	0.08	0.08	0.08	0.08	-
16	0.09	0.09	0.09	0.09	0.09	0.09	0.09	0.08	0.09	0.08	0.08	0.08	0.08	0.08	0.00	-
17	0.09	0.09	0.09	0.09	0.09	0.09	0.09	0.08	0.09	0.08	0.08	0.08	0.08	0.08	0.00	0.00	-
18	0.09	0.09	0.09	0.09	0.09	0.09	0.09	0.08	0.09	0.08	0.08	0.08	0.08	0.08	0.00	0.00	0.00	-
Intraspecific ranges: M. spinolai (1-6): 0.000-0.010; M. gajardoi (7-12): 0.000-0.010; M. parapatrica (13-18): 0.000-0.080
NAD5 (NADH dehydrogenase subunit 5)
Alignment length: 1,716 positions
Sample	1	2	3	4	5	6	7	8	9	10	11	12	13	14	15	16	17	18
1	-
2	0.00	-
3	0.00	0.00	-
4	0.00	0.00	0.00	-
5	0.01	0.01	0.01	0.01	-
6	0.01	0.01	0.01	0.01	0.00	-
7	0.05	0.05	0.05	0.05	0.05	0.05	-
8	0.05	0.05	0.05	0.05	0.05	0.05	0.00	-
9	0.05	0.05	0.05	0.05	0.05	0.05	0.00	0.00	-
10	0.06	0.06	0.06	0.06	0.06	0.06	0.01	0.01	0.01	-
11	0.06	0.06	0.06	0.06	0.06	0.06	0.01	0.01	0.01	0.00	-
12	0.06	0.06	0.06	0.06	0.06	0.06	0.01	0.01	0.01	0.00	0.00	-
13	0.07	0.07	0.07	0.07	0.08	0.08	0.08	0.08	0.08	0.08	0.08	0.08	-
14	0.07	0.07	0.07	0.07	0.07	0.07	0.08	0.08	0.08	0.08	0.08	0.08	0.00	-
15	0.07	0.07	0.07	0.07	0.07	0.07	0.07	0.07	0.07	0.07	0.08	0.08	0.07	0.07	-
16	0.07	0.07	0.07	0.07	0.07	0.07	0.07	0.07	0.07	0.07	0.08	0.08	0.07	0.07	0.00	-
17	0.07	0.07	0.07	0.07	0.08	0.08	0.08	0.07	0.07	0.08	0.08	0.08	0.07	0.07	0.00	0.00	-
18	0.07	0.07	0.07	0.07	0.08	0.08	0.08	0.07	0.07	0.08	0.08	0.08	0.07	0.07	0.00	0.00	0.00	-
Intraspecific ranges: M. spinolai (1-6): 0.000-0.010; M. gajardoi (7-12): 0.000-0.010; M. parapatrica (13-18): 0.000-0.070
NAD6 (NADH dehydrogenase subunit 6)
Alignment length: 531 positions
Sample	1	2	3	4	5	6	7	8	9	10	11	12	13	14	15	16	17	18
1	-
2	0.000	-
3	0.000	0.000	-
4	0.000	0.000	0.000	-
5	0.007	0.007	0.007	0.007	-
6	0.007	0.007	0.007	0.007	0.000	-
7	0.037	0.037	0.037	0.037	0.035	0.035	-
8	0.035	0.035	0.035	0.035	0.032	0.032	0.011	-
9	0.035	0.035	0.035	0.035	0.032	0.032	0.011	0.000	-
10	0.035	0.035	0.035	0.035	0.032	0.032	0.011	0.000	0.000	-
11	0.037	0.037	0.037	0.037	0.035	0.035	0.000	0.011	0.011	0.011	-
12	0.037	0.037	0.037	0.037	0.035	0.035	0.000	0.011	0.011	0.011	0.000	-
13	0.050	0.050	0.050	0.050	0.047	0.047	0.037	0.030	0.030	0.030	0.037	0.037	-
14	0.050	0.050	0.050	0.050	0.047	0.047	0.037	0.030	0.030	0.030	0.037	0.037	0.000	-
15	0.053	0.053	0.053	0.053	0.053	0.053	0.045	0.037	0.037	0.037	0.045	0.045	0.045	0.045	-
16	0.053	0.053	0.053	0.053	0.053	0.053	0.045	0.037	0.037	0.037	0.045	0.045	0.045	0.045	0.000	-
17	0.053	0.053	0.053	0.053	0.053	0.053	0.045	0.037	0.037	0.037	0.045	0.045	0.045	0.045	0.000	0.000	-
18	0.049	0.049	0.049	0.049	0.049	0.049	0.039	0.034	0.034	0.034	0.039	0.039	0.041	0.041	0.000	0.000	0.000	-
Intraspecific ranges: M. spinolai (1-6): 0.000-0.007; M. gajardoi (7-12): 0.000-0.011; M. parapatrica (13-18): 0.000-0.045
